# Supplementary material for: Effectiveness of Emerging Technologies in Physiotherapy for Women with Breast Cancer: A Systematic Review
Source: Medicina (Kaunas). 2026 Apr 15;62(4):762. doi: 10.3390/medicina62040762 (PMC13117946; doi:10.3390/medicina62040762)
Supplement: Supplementary file 1 [file medicina-62-00762-s001.zip]

Archive with 1 entries (1 files):
- medicina-4237075-supplementary.pdf
